# Supplementary material for: Virulence hierarchies within the Mycobacterium tuberculosis complex
Source: Proc Natl Acad Sci U S A. 2025 Oct 16;122(42):e2507104122. doi: 10.1073/pnas.2507104122 (PMC12557539; doi:10.1073/pnas.2507104122)
Supplement: Supplementary file 4 — Dataset S03 (XLSX) [file pnas.2507104122.sd03.xlsx]

## Sheet: Raw
Mouse ID	Treatment group	Marker	Min	Max	Integral	Mean	CV(%)
691.1	Morygis Wk 4	Ly6G	0	52.96	308590	0.32	295.41
		MPO	0	825.35	9640460	9.9	142.52
		CD68	0	677.67	3.40744e+06	3.5	379.11
		CD206	0	148.58	931693	0.96	197.51
		Ly6C-Ly6G	0	50.68	545539	0.56	215.25
691.2	Morygis Wk 4	Ly6G	0	39.23	960277	1	163.99
		MPO	0	1591.67	8.0915e+06	8.43	240.96
		CD68	0	488.04	7.48699e+06	7.8	189.82
		CD206	0	168.79	828549	0.86	205.38
		Ly6C-Ly6G	0	100.48	629612	0.66	169.42
691.3	Morygis Wk 4	Ly6G	0	43.26	1.56575e+06	1.6	122.31
		MPO	0	1422.22	33135310	33.91	118.56
		CD68	0	512.46	3.92154e+06	4.01	244.57
		CD206	0	251.22	2.24322e+06	2.3	152.19
		Ly6C-Ly6G	0	198.77	790598	0.81	154.19
693.1	Morygis Wk 4	Ly6G	0	35.06	538372	0.55	216.1
		MPO	0	974.89	5535655	5.67	285.72
		CD68	0	501.52	5082327	5.2	283.58
		CD206	0	74.57	620427	0.63	219.57
		Ly6C-Ly6G	0	260.55	424902	0.43	225.29
693.1	Morygis Wk 4	Ly6G	0	35.67	450768	0.47	246.74
		MPO	0	1169.95	4.83238e+06	4.99	225.99
		CD68	0	361.27	4218516	4.35	240.5
		CD206	0	113.17	637896	0.66	201.55
		Ly6C-Ly6G	0	221.03	444160	0.46	224.54
688.1	Mtb Wk 4	Ly6G	0	31.25	156437	0.16	367.49
		MPO	0	538.09	606155	0.62	762.91
		CD68	0	178.54	741780	0.76	506.05
		CD206	0	378.25	775334	0.79	595.96
		Ly6C-Ly6G	0	57.23	206441	0.21	313.66
688.2	Mtb Wk 4	Ly6G	0	48.88	375217	0.39	236.23
		MPO	0	683.42	1.71692e+06	1.77	502.1
		CD68	0	502.76	2.59885e+06	2.68	305.96
		CD206	0	328.2	1.16786e+06	1.2	359.68
		Ly6C-Ly6G	0	116.5	386627	0.4	219.08
692.1	Mtb Wk 4	Ly6G	0	42.33	181116	0.19	360.58
		MPO	0	1536.6	788261	0.81	672.58
		CD68	0	372.01	1.83419e+06	1.88	439.79
		CD206	0	173.43	474861	0.49	372.08
		Ly6C-Ly6G	0	210.57	263096	0.27	299.42
692.2	Mtb Wk 4	Ly6G	0	36.98	276025	0.28	287.13
		MPO	0	579.82	1.1373e+06	1.17	567.72
		CD68	0	338.2	1.14788e+06	1.18	443.72
		CD206	0	275.54	558856	0.58	455.27
		Ly6C-Ly6G	0	79.03	293417	0.3	256.33
692.3	Mtb Wk 4	Ly6G	0	45.81	202935	0.21	303.44
		MPO	0	434.3	1.14314e+06	1.17	559.31
		CD68	0	193.5	406079	0.42	602.57
		CD206	0	599.71	1.34282e+06	1.37	587.16
		Ly6C-Ly6G	0	303.35	282293	0.29	297.73
686.1	Morygis Wk 3	Ly6G	0	51.31	372960	0.38	273.94
		MPO	0	462.83	2.80913e+06	2.86	338.27
		CD68	0	149.1	1.16294e+06	1.18	318.4
		CD206	0	236.4	500310	0.51	380.3
		Ly6C-Ly6G	0	203.29	407484	0.41	238.42
686.2	Morygis Wk 3	Ly6G	0	46.04	1.63159e+06	1.65	158.74
		MPO	0	645.7	11319707	11.46	179.29
		CD68	0	242.54	4.09213e+06	4.14	187.83
		CD206	0	71	653651	0.66	199.52
		Ly6C-Ly6G	0	91.72	940808	0.95	159.29
687.1	Morygis Wk 3	Ly6G	0	48.1	914604	0.93	189.31
		MPO	0	680.04	8704959	8.82	207.3
		CD68	0	170.32	2.26493e+06	2.29	204.68
		CD206	0	120.6	805421	0.82	223.29
		Ly6C-Ly6G	0	187.01	573093	0.58	193.05
687.2	Morygis Wk 3	Ly6G	0	39.2	838023	0.85	203.01
		MPO	0	629.78	7813944	7.92	230.77
		CD68	0	146.66	1.82186e+06	1.85	211.83
		CD206	0	509.95	1.24583e+06	1.26	488.06
		Ly6C-Ly6G	0	223.38	495325	0.5	203.59
687.3	Morygis Wk 3	Ly6G	0	30.62	531896	0.54	231.7
		MPO	0	884.6	5.34236e+06	5.41	293.07
		CD68	0	546.73	3.03033e+06	3.07	256.68
		CD206	0	250.13	619201	0.63	355.49
		Ly6C-Ly6G	0	104.85	406871	0.41	218.3
689.1	Mtb Wk 3	Ly6G	0	83.47	46199.3	0.05	640.62
		MPO	0	234.94	435199	0.44	532.2
		CD68	0	141.92	117580	0.12	794.86
		CD206	0	127.44	169659	0.17	634.25
		Ly6C-Ly6G	0	37.9	70595.2	0.07	496.28
689.2	Mtb Wk 3	Ly6G	0	35.74	115567	0.12	469.73
		MPO	0	377.31	756580	0.77	567.11
		CD68	0	124.62	460332	0.47	484.72
		CD206	0	125.86	332392	0.34	479.78
		Ly6C-Ly6G	0	334.47	168578	0.17	462.88
689.3	Mtb Wk 3	Ly6G	0	48.23	68603.6	0.07	510.39
		MPO	0	272.1	308579	0.31	715.19
		CD68	0	78.56	135844	0.14	685.47
		CD206	0	373.89	339657	0.35	949.19
		Ly6C-Ly6G	0	41.56	114993	0.12	405.76
434.1	Mtb Wk 3	Ly6G	0	20.28	60708.9	0.06	540.77
		MPO	0	477.16	359627	0.36	720.92
		CD68	0	138.83	162891	0.17	763.45
		CD206	0	257.37	246480	0.25	748.1
		Ly6C-Ly6G	0	124.73	104881	0.11	459.28
434.2	Mtb Wk 3	Ly6G	0	23.79	65450.1	0.07	518.07
		MPO	0	334.17	270691	0.27	842.1
		CD68	0	73.83	233749	0.24	538.41
		CD206	0	230.87	374930	0.38	775.14
		Ly6C-Ly6G	0	110.7	117341	0.12	411.32
690.1		Ly6G	0	30.32	38765.3	0.04	666.94
		MPO	0	193.07	233472	0.24	745.31
		CD68	0	79.15	74146.4	0.08	1142.5
		CD206	0	107.1	141345	0.14	775.63
		Ly6C-Ly6G	0	169.43	83643.3	0.08	582.74
690.2		Ly6G	0	38.1	109694	0.11	449.24
		MPO	0	860.17	665264	0.67	622.4
		CD68	0	93.27	223298	0.23	733.95
		CD206	0	315.26	618517	0.63	664.4
		Ly6C-Ly6G	0	112.35	208412	0.21	328.54
690.3		Ly6G	0	30.54	80755.2	0.08	504.74
		MPO	0	294.16	451525	0.46	683.26
		CD68	0	93.45	172974	0.17	870.21
		CD206	0	272.58	334453	0.34	712.64
		Ly6C-Ly6G	0	137.51	143942	0.15	418.46
690.4		Ly6G	0	37.81	61620.5	0.06	620.95
		MPO	0	289.04	371436	0.38	754.17
		CD68	0	155.15	155763	0.16	1067.9
		CD206	0	172.36	263553	0.27	620.24
		Ly6C-Ly6G	0	36.88	120505	0.12	445.17

## Sheet: Inflammatory Markers
Mouse ID	Treatment group	Marker	Mean		Mean of the groups	MPO	Ly6C-Ly6G	Ly6G	CD68	CD206		Mouse ID	MPO	Ly6C-Ly6G	Ly6G	CD68	CD206
691.1	Morygis Wk 4	Ly6C-Ly6G	0.56	HIGH		4.53375	0.349583	0.424167	1.92042	0.69125		691.1	0.74266	0.882654	-0.223324	0.770907	0.561719
691.2	Morygis Wk 4	Ly6C-Ly6G	0.66	MEDIAN 600								691.2	0.53922	1.30213	1.23453	2.8695	0.352707
691.3	Morygis Wk 4	Ly6C-Ly6G	0.81									691.3	4.06552	1.93135	2.52088	1.01981	3.36247
693.1	Morygis Wk 4	Ly6C-Ly6G	0.43	LOW								693.1	0.157251	0.337331	0.269775	1.60058	-0.12802
693.2	Morygis Wk 4	Ly6C-Ly6G	0.46									693.2	0.0631426	0.463175	0.0982624	1.18575	-0.0653161
688.1	Mtb Wk 4	Ly6C-Ly6G	0.21	MEDIAN 162.5								688.1	-0.541642	-0.585523	-0.566349	-0.566335	0.206399
688.2	Mtb Wk 4	Ly6C-Ly6G	0.4									688.2	-0.382488	0.211487	-0.0732502	0.370711	1.06335
692.1	Mtb Wk 4	Ly6C-Ly6G	0.27	LOW	Standard deviation	MPO	Ly6C-Ly6G	Ly6G	CD68	CD206		692.1	-0.515347	-0.333835	-0.502032	-0.0197251	-0.420636
692.2	Mtb Wk 4	Ly6C-Ly6G	0.3	HIGH		7.22571	0.238391	0.466438	2.04899	0.478442		692.2	-0.465525	-0.207992	-0.30908	-0.361356	-0.232525
692.3	Mtb Wk 4	Ly6C-Ly6G	0.29									692.3	-0.465525	-0.24994	-0.459153	-0.732271	1.41867
686.1	Morygis Wk 3	Ly6C-Ly6G	0.41	HIGH								686.1	-0.231638	0.253435	-0.0946892	-0.361356	-0.378834
686.2	Morygis Wk 3	Ly6C-Ly6G	0.95									686.2	0.958556	2.51862	2.62807	1.08326	-0.0653161
687.1	Morygis Wk 3	Ly6C-Ly6G	0.58									687.1	0.593194	0.966549	1.08446	0.180373	0.269102
687.2	Morygis Wk 3	Ly6C-Ly6G	0.5	LOW								687.2	0.468639	0.630966	0.912947	-0.0343665	1.18875
687.3	Morygis Wk 3	Ly6C-Ly6G	0.41	MEDIAN 367.5								687.3	0.121268	0.253435	0.248336	0.561048	-0.12802
689.1	Mtb Wk 3	Ly6C-Ly6G	0.07	LOW								689.1	-0.566553	-1.17279	-0.802179	-0.878684	-1.08947
689.2	Mtb Wk 3	Ly6C-Ly6G	0.17	HIGH								689.2	-0.520883	-0.753314	-0.652105	-0.707868	-0.734153
689.3	Mtb Wk 3	Ly6C-Ly6G	0.12									689.3	-0.584544	-0.963054	-0.7593	-0.868923	-0.713252
434.1	Mtb Wk 3	Ly6C-Ly6G	0.11	MEDIAN 40								434.1	-0.577625	-1.005	-0.78074	-0.854282	-0.922264
434.2	Mtb Wk 3	Ly6C-Ly6G	0.12									434.2	-0.59008	-0.963054	-0.7593	-0.820119	-0.650549
690.1	Uninfected	Ly6C-Ly6G	0.08	MEDIAN 2.5								690.1	-0.594232	-1.13085	-0.823618	-0.898206	-1.15218
690.2	Uninfected	Ly6C-Ly6G	0.21									690.2	-0.534722	-0.585523	-0.673544	-0.824999	-0.12802
690.3	Uninfected	Ly6C-Ly6G	0.15									690.3	-0.563785	-0.83721	-0.737861	-0.854282	-0.734153
690.4	Uninfected	Ly6C-Ly6G	0.12									690.4	-0.574857	-0.963054	-0.78074	-0.859162	-0.880461
691.1	Morygis Wk 4	CD68	3.5
691.2	Morygis Wk 4	CD68	7.8
691.3	Morygis Wk 4	CD68	4.01
693.1	Morygis Wk 4	CD68	5.2
693.2	Morygis Wk 4	CD68	4.35
688.1	Mtb Wk 4	CD68	0.76
688.2	Mtb Wk 4	CD68	2.68
692.1	Mtb Wk 4	CD68	1.88
692.2	Mtb Wk 4	CD68	1.18
692.3	Mtb Wk 4	CD68	0.42
686.1	Morygis Wk 3	CD68	1.18
686.2	Morygis Wk 3	CD68	4.14
687.1	Morygis Wk 3	CD68	2.29
687.2	Morygis Wk 3	CD68	1.85
687.3	Morygis Wk 3	CD68	3.07
689.1	Mtb Wk 3	CD68	0.12
689.2	Mtb Wk 3	CD68	0.47
689.3	Mtb Wk 3	CD68	0.14
434.1	Mtb Wk 3	CD68	0.17
434.2	Mtb Wk 3	CD68	0.24
690.1	Uninfected	CD68	0.08
690.2	Uninfected	CD68	0.23
690.3	Uninfected	CD68	0.17
690.4	Uninfected	CD68	0.16
691.1	Morygis Wk 4	CD206	0.96
691.2	Morygis Wk 4	CD206	0.86
691.3	Morygis Wk 4	CD206	2.3
693.1	Morygis Wk 4	CD206	0.63
693.2	Morygis Wk 4	CD206	0.66
688.1	Mtb Wk 4	CD206	0.79
688.2	Mtb Wk 4	CD206	1.2
692.1	Mtb Wk 4	CD206	0.49
692.2	Mtb Wk 4	CD206	0.58
692.3	Mtb Wk 4	CD206	1.37
686.1	Morygis Wk 3	CD206	0.51
686.2	Morygis Wk 3	CD206	0.66
687.1	Morygis Wk 3	CD206	0.82
687.2	Morygis Wk 3	CD206	1.26
687.3	Morygis Wk 3	CD206	0.63
689.1	Mtb Wk 3	CD206	0.17
689.2	Mtb Wk 3	CD206	0.34
689.3	Mtb Wk 3	CD206	0.35
434.1	Mtb Wk 3	CD206	0.25
434.2	Mtb Wk 3	CD206	0.38
690.1	Uninfected	CD206	0.14
690.2	Uninfected	CD206	0.63
690.3	Uninfected	CD206	0.34
690.4	Uninfected	CD206	0.27
691.1	Morygis Wk 4	MPO	9.9
691.2	Morygis Wk 4	MPO	8.43
691.3	Morygis Wk 4	MPO	33.91
693.1	Morygis Wk 4	MPO	5.67
693.2	Morygis Wk 4	MPO	4.99
688.1	Mtb Wk 4	MPO	0.62
688.2	Mtb Wk 4	MPO	1.77
692.1	Mtb Wk 4	MPO	0.81
692.2	Mtb Wk 4	MPO	1.17
692.3	Mtb Wk 4	MPO	1.17
686.1	Morygis Wk 3	MPO	2.86
686.2	Morygis Wk 3	MPO	11.46
687.1	Morygis Wk 3	MPO	8.82
687.2	Morygis Wk 3	MPO	7.92
687.3	Morygis Wk 3	MPO	5.41
689.1	Mtb Wk 3	MPO	0.44
689.2	Mtb Wk 3	MPO	0.77
689.3	Mtb Wk 3	MPO	0.31
434.1	Mtb Wk 3	MPO	0.36
434.2	Mtb Wk 3	MPO	0.27
690.1	Uninfected	MPO	0.24
690.2	Uninfected	MPO	0.67
690.3	Uninfected	MPO	0.46
690.4	Uninfected	MPO	0.38
691.1	Morygis Wk 4	Ly6G	0.32
691.2	Morygis Wk 4	Ly6G	1
691.3	Morygis Wk 4	Ly6G	1.6
693.1	Morygis Wk 4	Ly6G	0.55
693.1	Morygis Wk 4	Ly6G	0.47
688.1	Mtb Wk 4	Ly6G	0.16
688.2	Mtb Wk 4	Ly6G	0.39
692.1	Mtb Wk 4	Ly6G	0.19
692.2	Mtb Wk 4	Ly6G	0.28
692.3	Mtb Wk 4	Ly6G	0.21
686.1	Morygis Wk 3	Ly6G	0.38
686.2	Morygis Wk 3	Ly6G	1.65
687.1	Morygis Wk 3	Ly6G	0.93
687.2	Morygis Wk 3	Ly6G	0.85
687.3	Morygis Wk 3	Ly6G	0.54
689.1	Mtb Wk 3	Ly6G	0.05
689.2	Mtb Wk 3	Ly6G	0.12
689.3	Mtb Wk 3	Ly6G	0.07
434.1	Mtb Wk 3	Ly6G	0.06
434.2	Mtb Wk 3	Ly6G	0.07
690.1	Uninfected	Ly6G	0.04
690.2	Uninfected	Ly6G	0.11
690.3	Uninfected	Ly6G	0.08
690.4	Uninfected	Ly6G	0.06

## Sheet: T B cell
Mouse ID	Treatment group	Marker	Min	Max	Integral	Mean	CV(%)			Mouse ID	Treatment group	Marker	Min	Max	Integral	Mean	CV(%)			MEAN OF GROUP	CD4	GRANZYME B	CD8A	B220	CD19		Mouse ID	CD4	GRANZYME B	CD8A	B220	CD19
691.1	Morygis Wk 4	CD4	0	114.09	1.9462e+06	2	133.83	1.362		691.1	Morygis Wk 4	B220	0	42.45	172369	0.18	330.48	0.22			0.55625	0.469167	0.08625	0.160833	0.239583		691.1	2.93327	0.418241	0.357758	0.23735	1.94557
691.2	Morygis Wk 4	CD4	0	243.86	1.06815e+06	1.11	167.79			691.2	Morygis Wk 4	B220	0	109.39	321967	0.34	252.98										691.2	1.12505	1.70336	3.06918	2.21871	1.63219
691.3	Morygis Wk 4	CD4	0	511.48	1.36485e+06	1.4	160.39			691.3	Morygis Wk 4	B220	0	109.68	168856	0.17	315.95										691.3	1.71425	3.75259	0.357758	0.113515	1.38149
693.1	Morygis Wk 4	CD4	0	429.02	1.02536e+06	1.05	179.02			693.1	Morygis Wk 4	B220	0	144.06	219608	0.22	291.3										693.1	1.00315	0.366142	1.56284	0.732689	1.19346
693.2	Morygis Wk 4	CD4	0	351.85	1.20926e+06	1.25	160.69			693.2	Morygis Wk 4	B220	0	241.91	187872	0.19	349.05										693.2	1.40949	0.157745	0.659027	0.361185	1.31881
688.1	Mtb Wk 4	CD4	0	878.33	383366	0.39	410.88	0.418		688.1	Mtb Wk 4	B220	0	168.89	116426	0.12	431.27	0.218									688.1	-0.33777	-0.432713	0.207123	-0.505658	-0.62415
688.2	Mtb Wk 4	CD4	0	542.29	673344	0.69	237.4			688.2	Mtb Wk 4	B220	0	150.8	265735	0.27	306.24										688.2	0.27174	-0.224316	1.26157	1.35186	0.50402
692.1	Mtb Wk 4	CD4	0	228.95	492488	0.5	252.48			692.1	Mtb Wk 4	B220	0	33.35	245253	0.25	381.1										692.1	-0.114283	-0.502179	0.357758	1.10419	0.315992
692.2	Mtb Wk 4	CD4	0	413.15	450266	0.46	281.02			692.2	Mtb Wk 4	B220	0	104.42	287154	0.3	362.84			STND DEV	0.492198	0.575824	0.0663857	0.0807528	0.15955		692.2	-0.195551	-0.45008	0.056488	1.72337	0.441344
692.3	Mtb Wk 4	CD4	0	20.01	47048.6	0.05	684.65			692.3	Mtb Wk 4	B220	0	142.71	149702	0.15	373.82										692.3	-1.02855	-0.328515	-0.546051	-0.134154	-0.310769
686.1	Morygis Wk 3	CD4	0	146.55	432519	0.44	223.56	0.586		686.1	Morygis Wk 3	B220	0	246.9	154264	0.16	386.24	0.192									686.1	-0.236185	-0.154851	-0.244782	-0.0103196	-0.248093
686.2	Morygis Wk 3	CD4	0	62.15	674706	0.68	177.4			686.2	Morygis Wk 3	B220	0	50.94	183577	0.19	335.72										686.2	0.251423	0.71347	0.207123	0.361185	0.378668
687.1	Morygis Wk 3	CD4	0	469.3	681842	0.69	218.22			687.1	Morygis Wk 3	B220	0	158.29	232351	0.24	366.29										687.1	0.27174	0.470341	0.357758	0.980358	0.754725
687.2	Morygis Wk 3	CD4	0	289.47	597230	0.61	223.41			687.2	Morygis Wk 3	B220	0	73.29	199593	0.2	332.71										687.2	0.109204	0.314043	0.357758	0.485019	0.441344
687.3	Morygis Wk 3	CD4	0	178.49	504748	0.51	216.13			687.3	Morygis Wk 3	B220	0	41.01	171557	0.17	333.67										687.3	-0.0939662	0.175111	0.357758	0.113515	0.0026115
689.1	Mtb Wk 3	CD4	0	925.21	118767	0.12	1028.61	0.156		689.1	Mtb Wk 3	B220	0	265.19	56176.4	0.06	714.98	0.072									689.1	-0.88633	-0.727942	-0.997955	-1.24867	-1.18823
689.2	Mtb Wk 3	CD4	0	591.36	232307	0.24	451.03			689.2	Mtb Wk 3	B220	0	261.64	90194	0.09	571.05										689.2	-0.642525	-0.571645	-0.696686	-0.877163	-0.812178
689.3	Mtb Wk 3	CD4	0	390.29	135601	0.14	572.08			689.3	Mtb Wk 3	B220	0	97.93	68955.2	0.07	555.78										689.3	-0.845696	-0.69321	-0.997955	-1.12483	-1.06288
434.1	Mtb Wk 3	CD4	0	184.98	121068	0.12	478.33			434.1	Mtb Wk 3	B220	0	58.73	65223.4	0.07	521.43										434.1	-0.88633	-0.64111	-0.997955	-1.12483	-1.12556
434.2	Mtb Wk 3	CD4	0	299.71	155015	0.16	455.06			434.2	Mtb Wk 3	B220	0	21.01	73862.9	0.07	471.13										434.2	-0.805062	-0.69321	-0.847321	-1.12483	-1.12556
690.1	Uninfected	CD4	0	369.1	101931	0.1	619.03	0.185		690.1	Uninfected	B220	0	150.22	63387.7	0.06	573.83	0.0875									690.1	-0.926964	-0.745309	-0.997955	-1.24867	-1.18823
690.2	Uninfected	CD4	0	569.74	262842	0.27	506.19			690.2	Uninfected	B220	0	118.78	117500	0.12	455.5										690.2	-0.581574	-0.589011	-0.847321	-0.505658	-0.749502
690.3	Uninfected	CD4	0	1266.59	212675	0.21	747.8			690.3	Uninfected	B220	0	110.82	89102.9	0.09	502.96										690.3	-0.703477	-0.64111	-0.997955	-0.877163	-0.874854
690.4	Uninfected	CD4	0	442.65	157230	0.16	482.96			690.4	Uninfected	B220	0	49.81	80887.7	0.08	499										690.4	-0.805062	-0.675843	-0.997955	-1.001	-1.00021
691.1	Morygis Wk 4	Granzyme B	0	186.68	692329	0.71	364.18	1.206		691.1	Morygis Wk 4	CD19	0	41.02	539448	0.55	186.64	0.478
691.2	Morygis Wk 4	Granzyme B	0	594.18	1387559	1.45	308.46			691.2	Morygis Wk 4	CD19	0	36.18	480913	0.5	193.03
691.3	Morygis Wk 4	Granzyme B	0	360.17	2.57044e+06	2.63	226.72			691.3	Morygis Wk 4	CD19	0	43.9	446543	0.46	188.95
693.1	Morygis Wk 4	Granzyme B	0	422.5	662824	0.68	377.32			693.1	Morygis Wk 4	CD19	0	95.58	421692	0.43	212.16
693.2	Morygis Wk 4	Granzyme B	0	347.57	538972	0.56	395.67			693.2	Morygis Wk 4	CD19	0	53.97	431617	0.45	204.41
688.1	Mtb Wk 4	Granzyme B	0	948.73	215033	0.22	2077.19	0.246		688.1	Mtb Wk 4	CD19	0	41.52	133226	0.14	362.45	0.25
688.2	Mtb Wk 4	Granzyme B	0	1088.1	331402	0.34	802.43			688.2	Mtb Wk 4	CD19	0	64.69	310662	0.32	252.96
692.1	Mtb Wk 4	Granzyme B	0	214.39	180425	0.18	532.49			692.1	Mtb Wk 4	CD19	0	75.42	281789	0.29	328.94
692.2	Mtb Wk 4	Granzyme B	0	398.99	207515	0.21	598.91			692.2	Mtb Wk 4	CD19	0	75.76	300824	0.31	326
692.3	Mtb Wk 4	Granzyme B	0	1522.84	269227	0.28	2238.39			692.3	Mtb Wk 4	CD19	0	109.15	184366	0.19	321.74
686.1	Morygis Wk 3	Granzyme B	0	399.16	374245	0.38	484.34	0.644		686.1	Morygis Wk 3	CD19	0	45	197497	0.2	289.43	0.282
686.2	Morygis Wk 3	Granzyme B	0	1593.58	867887	0.88	547.01			686.2	Morygis Wk 3	CD19	0	28.02	298037	0.3	238.84
687.1	Morygis Wk 3	Granzyme B	0	422.74	727926	0.74	322.35			687.1	Morygis Wk 3	CD19	0	204.94	358498	0.36	261.93
687.2	Morygis Wk 3	Granzyme B	0	295.67	639234	0.65	331.13			687.2	Morygis Wk 3	CD19	0	40.31	303212	0.31	252.66
687.3	Morygis Wk 3	Granzyme B	0	806.01	563851	0.57	487.89			687.3	Morygis Wk 3	CD19	0	84.2	235074	0.24	271.03
689.1	Mtb Wk 3	Granzyme B	0	87.87	50795	0.05	871.54	0.086		689.1	Mtb Wk 3	CD19	0	15.82	49785	0.05	577.78	0.07
689.2	Mtb Wk 3	Granzyme B	0	227.61	136672	0.14	648.56			689.2	Mtb Wk 3	CD19	0	92.42	103090	0.11	428.9
689.3	Mtb Wk 3	Granzyme B	0	570.21	72226	0.07	1877.27			689.3	Mtb Wk 3	CD19	0	28.85	67893.4	0.07	548.83
434.1	Mtb Wk 3	Granzyme B	0	299.82	102708	0.1	1161.38			434.1	Mtb Wk 3	CD19	0	70.67	60303.7	0.06	536.67
434.2	Mtb Wk 3	Granzyme B	0	569.59	72620.5	0.07	1782.89			434.2	Mtb Wk 3	CD19	0	36.32	64198	0.06	532.31
690.1	Uninfected	Granzyme B	0	154.58	43655.8	0.04	887.28	0.0875		690.1	Uninfected	CD19	0	28.52	49704.8	0.05	567.33	0.0875
690.2	Uninfected	Granzyme B	0	365.49	124670	0.13	855.69			690.2	Uninfected	CD19	0	56.2	121973	0.12	387.9
690.3	Uninfected	Granzyme B	0	242.65	96311.2	0.1	966.59			690.3	Uninfected	CD19	0	178.61	94941.7	0.1	507.05
690.4	Uninfected	Granzyme B	0	158.91	74930.1	0.08	799.72			690.4	Uninfected	CD19	0	18.43	78211.3	0.08	491.91
691.1	Morygis Wk 4	CD8a	0	22.92	108289	0.11	482.66	0.166
691.2	Morygis Wk 4	CD8a	0	33.5	280974	0.29	346.44
691.3	Morygis Wk 4	CD8a	0	19.02	106105	0.11	449.39
693.1	Morygis Wk 4	CD8a	0	25.52	188738	0.19	396.51
693.2	Morygis Wk 4	CD8a	0	107.24	123381	0.13	446.43
688.1	Mtb Wk 4	CD8a	0	44.91	97042.9	0.1	611.44	0.104
688.2	Mtb Wk 4	CD8a	0	32.48	168908	0.17	425.72
692.1	Mtb Wk 4	CD8a	0	28.99	103868	0.11	528.54
692.2	Mtb Wk 4	CD8a	0	83.61	90125.4	0.09	564.41
692.3	Mtb Wk 4	CD8a	0	20.01	47048.6	0.05	684.65
686.1	Morygis Wk 3	CD8a	0	16.4	71245.6	0.07	517.46	0.1
686.2	Morygis Wk 3	CD8a	0	13.06	99652.2	0.1	425.84
687.1	Morygis Wk 3	CD8a	0	29.47	111298	0.11	423.69
687.2	Morygis Wk 3	CD8a	0	20.18	105909	0.11	443.54
687.3	Morygis Wk 3	CD8a	0	23.21	108216	0.11	457.85
689.1	Mtb Wk 3	CD8a	0	10.14	18322.3	0.02	878.08	0.026
689.2	Mtb Wk 3	CD8a	0	15	38565.6	0.04	703.32
689.3	Mtb Wk 3	CD8a	0	323.52	19392.6	0.02	1891.05
434.1	Mtb Wk 3	CD8a	0	8.28	16891.6	0.02	874.06
434.2	Mtb Wk 3	CD8a	0	13.06	28051.8	0.03	787.66
690.1	Uninfected	CD8a	0	8.7	17104.4	0.02	853.75	0.0225
690.2	Uninfected	CD8a	0	17	28022.8	0.03	796.4
690.3	Uninfected	CD8a	0	12.36	24154.1	0.02	837.87
690.4	Uninfected	CD8a	0	92.43	24098.4	0.02	939.53
